# Supplementary material for: Multiplex immunophenotyping of human acute myeloid leukemia patients revealed single -cell heterogeneity with special attention on therapy sensitive and therapy resistant subpopulations
Source: Front Immunol. 2025 Apr 17;16:1563386. doi: 10.3389/fimmu.2025.1563386 (PMC12043712; doi:10.3389/fimmu.2025.1563386)
Supplement: Supplementary file 2 [file Table1.xlsx]

## Sheet: Controls
Controls	Gender (Feminine/Masculine)	Year of birth (YOB)	Age (year, median)	Male (%9
C1	M	1971	55.5	35.7143
C2	M	1964
C3	F	1957
C4	F	1968
C5	F	1975
C6	F	1972
C7	M	1967
C8	M	1952
C9	F	2001
C10	F	1962
C11	M	1975
C12	F	1988
C13	F	1962
C14	F	1967
Follow-up pairs
AML cases	Year of birth (YOB)	Gender (Feminine/Masculine)	Controls	Year of birth (YOB)	Gender (Feminine/Masculine)
AML5	1964	F	C4	1968	F
AML7	1967	F	C14	1967	F
AML9	1962	M	C2	1964	M
AML10	1960	F	C10	1962	F
AML14	1962	F	C13	1962	F
AML17	1973	F	C5	1975	F
Supplementary Table 1.
Demographic data of the age and gender matched healthy controls: n=14; age: 55.5 years (median); gender 35.71% male, 64.29% female. The follow-up pairs of AML patients with age and gender matched healthy controls is also listed in the Supp. Table 1.
