# Supplementary material for: Multiplex immunophenotyping of human acute myeloid leukemia patients revealed single -cell heterogeneity with special attention on therapy sensitive and therapy resistant subpopulations
Source: Front Immunol. 2025 Apr 17;16:1563386. doi: 10.3389/fimmu.2025.1563386 (PMC12043712; doi:10.3389/fimmu.2025.1563386)
Supplement: Supplementary file 3 [file Table2.xlsx]

## Sheet: Sheet1
ID number	SEX 1=man 2=woman	YOB	AGE	Comment	Date of the sample	FAB	Pathologic diagnosis	FlowCytometry (bone marrow or blood)	Fluorescence in situ hybridization (FISH)
AML4	1	1952	69	deceased	2021-11-18	AML-M4	Jamshidi biopsy: Acute myelomonocytic leukemia. NPM1c mutation negative. FLT3_x000D_ ITD and crodon 835 mutation are negative.	Peripheral blood immunophenotyping was performed with acute leukemia request. Monoclonal antibodies used for immunophenotyping: CD45, CD2, CD3, CD19, CD20, CD10, CD15, HLA-DR, CD13, CD33, CD14, CD64, CD34, CD117, CD71. Based on CD45 positivity and side-scattered light (SSC) intensity, cells were CD45 positive with little debris and erythroid form. Distribution of events and their immunophenotype …	"BCR-ABL fusion gene expression is NEGATIVE, chromosome 5: -5/5q- cannot be detected, chromosome 7: -7/7q- cannot be detected. However, in mitosis, the 7q terminal at the end, an additional chromosomal population of unknown origin can be observed, chromosome 8: +8 can be detected in 75% of the sample, CBFB: inv(16) cannot be detected. However, 70% of the sample has +16q21-22 detectable, which cor…
AML5	2	1964	58	deceased	2022-01-27	AML-M5	Jamshidi biopsy: Acute monocytic leukemia._x000D_ NMPM1c mutation positive. FLT3 ITD mutation positive (multiplex mutation - 190-500 bp.)	Immunophenotyping of a bone marrow sample was performed with a request for acute leukemia. Monoclonal antibodies used for immunophenotyping: CD45, CD2, CD3, CD19, CD20, CD10, CD15, HLA-DR, CD13, CD33, CD14, CD64, CD71, CD34, CD117. Based on CD45 positivity and side-scattered light intensity (SSC) cells were (excluding few erythroid figures and debris) CD45 positive events. Distribution of events …	"Chromosome 5: -5/5q- cannot be detected. Chromosome 7: -7/7q- cannot be detected. Chromosome 8: +8 cannot be detected. RUNX1/RUNX1T1 (AML/ETO): negative. BCR/ABL: negative. CBFB: inv(16) cannot be detected. KMT2A (MLL) gene split: not detectable."
AML6	1	1976	46	deceased	07.marc.2022	AML-M4	Jamshidi bone marrow biopsy: Atypical acute myelomonocytic leukemia_x000D_ with eosinophils. NPM1c mutation negative._x000D_ Addendum: FLT3 ITD mutation positive.	Immunophenotyping of a bone marrow sample was performed with a request for acute leukemia. Monoclonal antibodies used for immunophenotyping: CD45, CD2, CD3, CD19, CD10, CD15, CD13, CD33, CD14, HLA-DR, CD64, CD71, CD34, CD117. Based on CD45 positivity and side-scattered light intensity (SSC) 5% CD45 negative (6% CD71+ erythroid form, debris) and 95% CD45 positive population can be separated. Withi…	NOT DONE
AML7	2	1967	55		09.marc.2022	AML-M4	Jamshidi biopsy: Acute myeloid leukemia with myelodysplasia associated lesions_x000D_	The cell count in the peripheral blood was 8.48 G/l. The expression of CD45, CD71 and based on the intensity of side-scattered light, 13% of the cells were lymphoid, and 85% showed myeloid blast character. Based on CD71 labeling, 0.2% nucleated erythrocytes were also visible. The granulocytes were dysplastic, their granulation/lobulation was significantly reduced, their CD10/CD16 expression was a…	Complex cytogenetic variation with 5q deletion._x000D_ - FLT3-ITD: negative_x000D_ - FLT3-TKD: negative_x000D_ - NPM1: negative_x000D_ - IDH1: in progress_x000D_ - IDH2: in progress_x000D_ - CEBPA: negative_x000D_ - JAK2 V617F: JAK2 p.V617F mutation was identified in the tested sample at 0.01%_x000D_ with variant allele frequency. - CALRETICULIN: negative_x000D_ - NGS (Myeloid): see above.
AML8	1	1964	58		24.may.2022	AML-M4	Jamshidi bone marrow biopsy (treated chronic myelomonocytic leukaemia):_x000D_ Chronic myelomonocytic leukemia with significant blast proliferation (WHO CMML-2).	Immunophenotyping of a bone marrow sample was performed with an acute leukemia request, that was based on anamnestic data, due to suspicion of acute leukemic transformation for a patient treated for CMMoL. Monoclonal antibodies used for immunophenotyping: CD45, CD2, CD3, CD19, CD10, HLA-DR, CD13, CD33, CD14, CD15, CD64, CD71, CD34, CD117. Based on CD45 positivity and side-scattered light intensit…	Chromosome 5: -5/5q- cannot be detected._x000D_ Chromosome 7: -7/7q- cannot be detected._x000D_ Chromosome 8: +8 cannot be detected._x000D_ RUNX1/RUNX1T1 (AML/ETO): negative._x000D_ PML/RARA: negative._x000D_ BCR/ABL: negative._x000D_ CBFB: inv(16) cannot be detected._x000D_ MLL gene split: not detectable._x000D_ 3q26 (MECOM: MDS1 - EVI1 complex) split: not detectable.
AML9	1	1962	60		09.jun.2022	AML-M4	Jamshidi bone marrow biopsy: Acute myelomonocytic leukemia. NPM1C mutation negative._x000D_ Addendum: FLT3 ITD and codon 835 mutation are negative.	Peripheral blood immunophenotyping was done with acute leukemia request. Monoclonal antibodies used for immunophenotyping: CD45, CD2, CD3, CD19, CD10, CD15, HLA-DR, CD13, CD33, CD14, CD34, CD117. 12% based on CD45 positivity and side-scattered light (SSC) intensity CD45 negative (unidentified CD71+ erythroid forms, debris) and 88% CD45 a positive population can be isolated. Distribution of CD45 p…	Chromosome 5: -5/5q- cannot be detected._x000D_ Chromosome 7: -7/7q- cannot be detected._x000D_ Chromosome 8: +8 cannot be detected._x000D_ RUNX1/RUNX1T1 (AML/ETO): negative._x000D_ PML/RARA: negative._x000D_ BCR/ABL: negative._x000D_ CBFB: inv(16) cannot be detected._x000D_ KMT2A (MLL) gene split: not detectable._x000D_ 3q26 (MECOM: MDS1 - EVI1 complex) split: not detectable._x000D_ The pattern …
AML10	2	1960	62		22.jun.2022	AML-M4	Jamshidi bone marrow biopsy: Acute myelomonocytic leukemia. NPM1c mutation positive.	Immunophenotyping of a bone marrow sample was performed with a request for acute leukemia. Monoclonal antibodies used for immunophenotyping: CD45, CD2, CD3, CD19, CD10, CD15, HLA-DR, CD13, CD33, CD14, CD64, CD34, CD117, CD71. Based on CD45 positivity and side-scattered light (SSC) intensity CD45+ cells can be isolated by excluding some debris and CD71+ erythroid form. Distribution of positive eve…	Chromosome 5: -5/5q- cannot be detected._x000D_ Chromosome 7: -7/7q- cannot be detected._x000D_ Chromosome 8: +8 cannot be detected._x000D_ RUNX1/RUNX1T1 (AML/ETO): negative._x000D_ PML/RARA: negative._x000D_ BCR/ABL: negative._x000D_ CBFB: inv(16) cannot be detected._x000D_ KMT2A (MLL) gene split: not detectable._x000D_ 3q26 (MECOM: MDS1 - EVI1 complex) split: not detectable._x000D_ Karyotyping …
AML11	2	1971	51	deceased	28.jul.2022	AML-M4	NOT DONE	Immunophenotyping of a peripheral blood sample was performed with a request for acute leukemia. Monoclonal antibodies used for immunophenotyping: CD45, CD2, CD3, CD19, CD10, CD15, HLA-DR, CD13, CD33, CD14, CD64, CD71, CD34, CD117. Based on CD45 positivity and side-scattered light intensity (SSC), cells were CD45 positive, which can be isolated by excluding few erythroid forms and debris. Populati…	Chromosome 5: -5/5q- cannot be detected._x000D_ Chromosome 7: -7/7q- cannot be detected._x000D_ Chromosome 8: +8 cannot be detected._x000D_ RUNX1/RUNX1T1 (AML/ETO): negative._x000D_ PML/RARA: negative._x000D_ BCR/ABL: negative._x000D_ CBFB: 16q21-22 split can be detected in 43% of the sample._x000D_ KMT2A (MLL) gene split: not detectable._x000D_ 3q26 (MECOM: MDS1 - EVI1 complex) split: not detect…
AML12	2	1999	23	deceased	07.sept.2022	AML-M0	Jamshidi bone marrow biopsy: Acute myeloblastic leukemia, minimal_x000D_ differentiated. NPM1c mutation negative.	Immunophenotyping of a bone marrow sample was performed with a request for acute leukemia. Monoclonal antibodies used for immunophenotyping: CD45, CD2, CD3, CD19, CD20, CD10, CD15, HLA-DR, CD13, CD33, CD14, CD71, CD34, CD117, and as additional markers were icCD22, icTdT, icMPO, icCD19. icCD34. Based on CD45 positivity and side-scattered light intensity, 5% CD45+ cells can be isolated (27% CD71+ e…	Chromosome 5: -5/5q- cannot be detected._x000D_ Chromosome 7: 7q- can be detected in 77% of the sample._x000D_ Chromosome 8: +8 cannot be detected._x000D_ RUNX1/RUNX1T1 (AML/ETO): negative._x000D_ PML/RARA: negative._x000D_ BCR/ABL: negative._x000D_ CBFB: inv(16) cannot be detected._x000D_ KMT2A (MLL) gene split: not detectable._x000D_ 3q26 (MECOM: MDS1 - EVI1 complex) split: not detectable.
AML13	2	1950	73	deceased	2023-01-12	AML-M4	Jamshidi Bone Marrow Biopsy: Acute Myeloid Leukemia with multilineage dysplasia, NPM1c and FLT3 ITD mutation are negative.	Immunophenotyping of a bone marrow sample was performed with a request for acute leukemia. Monoclonal antibodies used for immunophenotyping: CD45, CD2, CD3, CD19, CD10, HLA-DR, CD13, CD33, CD14, CD15, CD34, CD117, CD71. Based on CD45 positivity and side-scattered light (SSC) intensity, 87% ofthe cells were CD45 negative (2% CD71+ erythroid form, debris) and 13% were CD45 positive. Distribution of…	Chromosome 5: -5/5q- cannot be detected. RUNX1-RUNX1T1 (AML-ETO): negative. PML-RARA: negative. BCR-ABL1: negative. CBFB: inv(16) cannot be detected. KMT2A (MLL) gene split: not detectable. 3q26 (MECOM) split: not detectable. However, when examined in mitosis one of the 3q26 signals on chromosome 1 based on DAPI staining is localized. Chromosome 7: -7/7q- cannot be detected. Chromosome 8: +8 cann…
AML14	2	1962	61		03.apr.2023	AML-M4	Jamshidi bone marrow biopsy: Acute myelomonocytic leukemia.	Immunophenotyping of a bone marrow sample was performed with a request for acute leukemia. Monoclonal antibodies used for immunophenotyping: CD45, CD2, CD3, CD19, CD10, CD15, CD13, CD33, CD14, HLA-DR, CD64, CD71, CD34, CD117. Based on CD45 positivity and side-scattered light intensity (SSC) 7% of thew cells were CD45 negative (9% CD71+ erythroid form, debris) and 93% CD45 positive. Within CD45 po…	Chromosome 5: -5/5q- cannot be detected._x000D_ Chromosome 7: -7/7q- cannot be detected._x000D_ Chromosome 8: +8 cannot be detected._x000D_ RUNX1-RUNX1T1 (AML-ETO): negative._x000D_ PML-RARA: negative._x000D_ BCR-ABL1: negative._x000D_ CBFB: inv(16) cannot be detected._x000D_ KMT2A (MLL) gene split: not detectable._x000D_ 3q26 (MECOM: MDS1 - EVI1 complex) split: not detectable.
AML15	2	1986	37		21.jul.2023	AML-M4	Jamshidi bone marrow biopsy: Acute myelomonocytic leukemia. NPM1c mutation_x000D_ negative.	Immunophenotyping of a bone marrow sample was performed with a request for acute leukemia. Monoclonal antibodies used for immunophenotyping: CD45, CD2, CD3, CD19, CD10, CD15, HLA-DR, CD13, CD33, CD14, CD4, CD11b, CD11c, CD38, CD56, CD34, CD117, CD71, ic.TdT, ic.MPO. 18% based on CD45 positivity and side-scattered light (SSC) intensity were CD45 negative (30% CD71+ erythroid form, debris) and 82% …	Chromosome 5: -5/5q- cannot be detected. 3q26 (MECOM: MDS1 - EVI1 complex) split: cannot be detected. Chromosome 7: -7/7q- cannot be detected. Chromosome 8: +8 cannot be detected. RUNX1-RUNX1T1 (AML-ETO): negative. PML-RARA: negative. BCR-ABL1: negative. CBFB: inv(16) cannot be detected. KMT2A (MLL) gene split: not detectable."
AML16	1	1966	57		2023-08-08	AML-M2	Jamshidi biopsy: Acute myeloblastic leukemia. NPM1c mutation negative. FLT3 ITD mutation negative.	Immunophenotyping of a bone marrow sample was performed with a request for acute leukemia. CD markers used for immunophenotyping: CD2, CD3, CD10, CD13, CD14, CD19, CD33, CD64, HLA-DR, CD34, CD117, CD45. Based on CD45 positivity and side-scattered light intensity (SSC) 27% of the cells were CD45 negative (50% CD71+ erythroid form, debris) and 73% CD45 positive. Distribution of CD45 positive events…	"Chromosome 5: -5/5q- cannot be detected. Chromosome 7: -7/7q- cannot be detected. Chromosome 8: +8 cannot be detected. RUNX1-RUNX1T1 (AML-ETO): negative. PML-RARA: negative. BCR-ABL1: negative. CBFB: inv(16) cannot be detected. KMT2A (MLL) gene split: not detectable. 3q26 (MECOM: MDS1 - EVI1 complex) split: not detectable."
AML17	2	1973	50		2023-08-30	AML-M5	Jamshidi bone marrow biopsy: Acute myelomonocytic leukemia with abnormal eosinophils; NPM1c mutation positive.	Immunophenotyping of a bone marrow sample was performed with a request for acute leukemia. Monoclonal antibodies used for immunophenotyping: CD45, CD2, CD3, CD19, CD10, HLA-DR, CD13, CD33, CD14, CD64, CD34, CD117. After excluding the debris, 76% of the collected events could be evaluated. On the basis of CD45 positivity and side-scattered light intensity (SSC), 95% CD45 positive events could be i…	"Chromosome 5: -5/5q- cannot be detected. Chromosome 7: -7/7q- cannot be detected. Chromosome 8: +8 cannot be detected. RUNX1-RUNX1T1 (AML-ETO): negative. PML-RARA: negative. BCR-ABL1: negative. CBFB: inv(16) cannot be detected. KMT2A (MLL) gene split: not detectable. 3q26 (MECOM: MDS1 - EVI1 complex) split: not detectable."
Supplementary Table 2.
Demographic and diagnostic data of the therapy naive AML patients before the first sampling (AML4, AML5, AML6, AML7, AML8, AML9, AML10, AML11, AML12, AML13, AML14, AML15, Aml16, AML17): n=14; age: 54.3 years (median), gender 35.71% male, 64.29% female. Histrorical FAB classification, results of the pathology diagnosis (IHC), flow cytometry or fluorescence in situ hybridization are also listed for…
