# Supplementary material for: Multiplex immunophenotyping of human acute myeloid leukemia patients revealed single -cell heterogeneity with special attention on therapy sensitive and therapy resistant subpopulations
Source: Front Immunol. 2025 Apr 17;16:1563386. doi: 10.3389/fimmu.2025.1563386 (PMC12043712; doi:10.3389/fimmu.2025.1563386)
Supplement: Supplementary file 4 [file Table3.xlsx]

## Sheet: Sheet1
	Follow-up of the patients
	1. patient	M/F	year of birth	FAB Diagnosis	CRP (mg/L)	Fvs (G/L)	Hgb (g/l)	Thr (G/L)	Blasts?	Treatment	Sampling:
	AML5	F	1964	AML-M5	55.4	145	111	21			27.01.2022.
										hydroxiurea + /"7+3 protokoll": AraC + Daunorubicin/ + midostaurin (1 cycle)
										Intermedier dose AraC + midostaurin (5 cycles)
	AML5B				13.9	9.8	94	289	no basts		29.09.2022.
										Intermedier dose AraC + midostaurin (2 cycles)			Patient status:	passed away
	AML5C				61.2	3.98	98	53	no basts		30.01.2023.		Date:	02.05.2023
	2. patient	M/F	year of birth	FAB Diagnosis	CRP (mg/L)	Fvs (G/L)	Hgb (g/l)	Thr (G/L)	Blasts?	Treatment	Sampling:
	AML7	F	1967	AML-M4	7.5	4.1	81	170	50% blast		09.03.2022.
										/"7+3 protokoll": AraC + Daunorubicin (1 cycle)/
										Intermedier dose AraC (3 cycles)
										Azacytidine (2 cycles)
	AML7B				6.1	2.8	112	102	no blasts		07.03.2023.
										Azacytidine (3 cycles)			Patient status:	passed away
	AML7C				9.5	2.8	116	111	no blasts		24.05.2023.		Date:	14.08.2024
	3. patient	M/F	year of birth	FAB Diagnosis	CRP (mg/L)	Fvs (G/L)	Hgb (g/l)	Thr (G/L)	Blasts?	Treatment	Sampling:
	AML9	M	1962	AML-M4	184	110	98	16	high blast rate		09.06.2022.
										Etoposide + Azacytidine + Venetoclax (1 cycle)
										Azacytidine + Venetoclax (3 cycles)
	AML9B				<2,0	3.7	141	353	N/A		14.10.2022.
										Azacytidine + Venetoclax (2 cycle)			Patient status:	alive
	AML9C				<2,0	4.9	138	381	N/A		13.12.2022.		Date:	16.10.2024
	4. patient	M/F	year of birth	FAB Diagnosis	CRP (mg/L)	Fvs (G/L)	Hgb (g/l)	Thr (G/L)	Blasts?	Treatment	Sampling:
	AML10	F	1960	AML-M4	102.9	67	81	47	high blast rate		22.06.2022.
										/"7+3 protokoll": AraC + Daunorubicin (1 cycle)/
										Intermedier dose AraC (2 cycles)
	AML10B				11	8.34	114	250	no blasts		14.10.2022.
										Intermedier dose AraC (1 cycle)			Patient status:	alive
	AML10C				24.9	6.6	133	242	no blasts		26.01.2023.		Date:	16.10.2024
	5. patient	M/F	year of birth	FAB Diagnosis	CRP (mg/L)	Fvs (G/L)	Hgb (g/l)	Thr (G/L)	Blasts?	Treatment	Sampling:
	AML14	F	1962	AML-M4	276	129	90	86	high blast rate		03.04.2023.
										Hydorxiurea + Azacytidine (1 cycle)
										Azacytidine + Venetoclax (2 cycles)
	AML14B				17.6	15	91	554	no balsts		19.07.2023.
										Azacytidine + Venetoclax (3 cycles)			Patient status:	alive
	AML14C				<2,0	7.56	141	348	no balsts		11.10.2023.		Date:	16.10.2024
	6. patient	M/F	year of birth	FAB Diagnosis	CRP (mg/L)	Fvs (G/L)	Hgb (g/l)	Thr (G/L)	Blasts?	Treatment	Sampling:
	AML17	F	1973	AML-M5	80.9	26.87	59	21	high blast rate		30.08.2023.
										Azacytidine + Venetoclax + Etoposide + midostaurin (1 cycle)
	AML17B				<2,0	1.22	75	28	no blasts		04.10.2023.
										Azacytidine + Venetoclax + midostaurin (1 cycle)			Patient status:	alive
	AML17C				3.2	2.24	119	231	no blasts		06.11.2023.		Date:	16.10.2024
			Supplementary Table 3.
			The demographic and clinical data of the patients who survived the induction therapy were monitored. The treatment regimen and data of sampling is also listed.
